# Supplementary material for: The RNA Directed DNA Methylation (RdDM) Pathway Regulates Anthocyanin Biosynthesis in Crabapple (Malus cv. spp.) Leaves by Methylating the McCOP1 Promoter
Source: Plants (Basel). 2021 Nov 15;10(11):2466. doi: 10.3390/plants10112466 (PMC8618851; doi:10.3390/plants10112466)
Supplement: Supplementary file 1 [file plants-10-02466-s001.zip]

Archive with 1 entries (1 files):
- plants-1335915-supplementary.pdf
